# Supplementary material for: Bitter Taste Receptor T2R14 Modulates Gram-Positive Bacterial Internalization and Survival in Gingival Epithelial Cells
Source: Int J Mol Sci. 2021 Sep 14;22(18):9920. doi: 10.3390/ijms22189920 (PMC8469602; doi:10.3390/ijms22189920)
Supplement: Supplementary file 1 [file ijms-22-09920-s001.zip]

Archive with 1 entries (1 files):
- ijms-1376196-supplementary.pdf
